# Supplementary material for: m6A Topological Transition Coupled to Developmental Regulation of Gene Expression During Mammalian Tissue Development
Source: Front Cell Dev Biol. 2022 Jul 5;10:916423. doi: 10.3389/fcell.2022.916423 (PMC9294180; doi:10.3389/fcell.2022.916423)
Supplement: Supplementary file 1 [file DataSheet1.zip]

Archive with 13 entries (12 files):
- Additional Files/
- Additional Files/Figure S1.jpg
- Additional Files/Figure S10.jpg
- Additional Files/Figure S2.jpg
- Additional Files/Figure S3.jpg
- Additional Files/Figure S4.jpg
- Additional Files/Figure S5.jpg
- Additional Files/Figure S6.jpg
- Additional Files/Figure S7.jpg
- Additional Files/Figure S8.jpg
- Additional Files/Figure S9.jpg
- Additional Files/Supplementary Figure.docx
- Additional Files/Supplementary_Table.xlsx
