# Supplementary material for: m6A Topological Transition Coupled to Developmental Regulation of Gene Expression During Mammalian Tissue Development
Source: Front Cell Dev Biol. 2022 Jul 5;10:916423. doi: 10.3389/fcell.2022.916423 (PMC9294180; doi:10.3389/fcell.2022.916423)
Supplement: Supplementary file 1 [file DataSheet1.zip › Additional Files/Supplementary_Table.xlsx]

## Sheet: Supplementary Table 1
Table S1 The information of fetal and adult tissue datasets
Accession	Literature	Tissues	Species	Extracted molecule	Antibody	Platform	Protocal
GSE122744	doi:10.1093/nar/gkaa347;PMID: 32406913	adult heart, kidney, lung, muscle, brain,cerebellum,spleen	human	polyA RNA	m6A antibody,Synaptic Systems,catalog:202003,lot:2-87	Illumina HiSeq 4000 (Homo sapiens)	Total RNA was isolated from tissues using chloroform and isopropanol following the manufacturer’s protocol. Polyadenylated RNA was separated from total RNA using Oligo dT Magnetic Beads (Vazyme).RNA samples were fragmented in 1X NEB Next Magnesium RNA Fragmentation Buffer at 94℃ for 5min and fragmented RNA was then cleaned up using ethanol precipitation. 10ng fragmented RNA was used to construct …
CRA001315	doi:10.1016/j.molcel.2019.09.032;PMID: 31676230	adult heart, lung, muscle, brain	human	total RNA	m6A antibody	Illumina HiSeq X Ten	Total RNA was extracted from tissues using TRIzol reagent (Invitrogen,15596018), followed by DNase I (NEB, M0303L) treatment to remove DNA contamination. Additional phenol-chloroform isolation and ethanol precipitation treatment was performed to remove enzyme contamination. total RNA was fragmented into ~130-nucleotide-long fragments by magnesium RNA fragmentation buffer (NEB, E6150S). The fragme…
GSE114150	doi:10.1038/s41556-019-0315-4;PMID: 31036937	fetal heart, kidney, lung, muscle, brain,Liver,placenta,stomach	human	total RNA	m6A (Abcam, ab151230)	Illumina HiSeq 2500 (Homo sapiens),Illumina HiSeq 4000 (Homo sapiens)	For RIP-seq, the tissues were isolated after a mechanical dissection, and all the samples were serially washed and immediately frozen in liquid nitrogen. Total RNA of tissue or cells was isolated using TRIzol and treated with DNase. RNA were then chemically fragmented, and subjected to immunoprecipitation with anti-m6A antibody. After stringent washing, bound RNA was eluted by competition with N6…
GSE99017	doi:10.1016/j.cell.2017.09.003;PMID: 28965759	fetal brain	human	polyA RNA	anti-m6A antibody (212B11, Synaptic Systems)	Illumina HiSeq 3000 (Homo sapiens)	Total RNA was extracted using RNeasy Mini Kit (Qiagen) and next, mRNA was isolated using the Dynabeads mRNA Purification Kit (Invitrogen) cDNA libraries from pulled-down RNA and input RNA were prepared using the NEBNext® Ultra™ DNA Library Prep Kit for Illumina®.
CRA001962	doi:10.1016/j.molcel.2019.09.032;PMID: 31676230	adult heart, lung, brain	mouse	polyA RNA	m6A antibody	Illumina HiSeq X Ten	Total RNA was extracted from tissues using TRIzol reagent (Invitrogen,15596018), followed by DNase I (NEB, M0303L) treatment to remove DNA contamination. Additional phenol-chloroform isolation and ethanol precipitation treatment was performed to remove enzyme contamination. total RNA was fragmented into ~130-nucleotide-long fragments by magnesium RNA fragmentation buffer (NEB, E6150S). The fragme…
GSE99017	doi:10.1016/j.cell.2017.09.003;PMID: 28965759	fetal brain	mouse	polyA RNA	anti-m6A antibody (212B11, Synaptic Systems)	Illumina MiSeq	For m6A profiling of mouse developing brain, forebrains from wild type E13.5 embryos were dissected and total RNA was extracted from them. mRNA was then isolated using the Dynabeads mRNA Purification Kit (Ambion). m6A pull-down was performed using a rabbit polyclonal anti-m6A antibody (Synaptic systems), and immunoprecipitation with protein G dynabeads (Novex).

## Sheet: Supplementary Table 2
Table S2 The peak number in each gene
tissue	<=1	>1	>1(%)
fetal1 Kidney	8210	5981	0.421464
fetal1 Brain	8577	5614	0.395603
adult2 Brain	9449	4742	0.334155
fetal1 Heart	9661	4530	0.319216
fetal1 Muscle	9704	4487	0.316186
adult1 Brain	9715	4476	0.315411
adult1 Kidney	9902	4289	0.302234
fetal1 Lung	10096	4095	0.288563
adult1 Heart	10494	3697	0.260517
adult2 Kidney	10516	3675	0.258967
adult1 Muscle	10706	3485	0.245578
adult2 Heart	10787	3404	0.23987
adult2 Muscle	10822	3369	0.237404
adult1 Lung	10837	3354	0.236347
fetal2 Brain	11824	2367	0.166796

## Sheet: Supplementary Table 3
Table S3 The number of genes in five groups among all human tissues in fetal and adult stages
tissue	NMGs	5'MGs	3'MGs	CMGs	SMGs
adult1 Heart	8679	671	1311	1742	1788
adult1 Kidney	8386	873	1547	1299	2086
adult1 Lung	9486	640	1170	1129	1766
adult1 Muscle	8879	701	954	1097	2560
adult1 Cerebellum	9136	556	1161	1609	1729
adult1 Spleen	8861	559	1148	1158	2465
adult1 Brain	7753	949	1812	1497	2180
adult2 Heart	8842	729	1158	1506	1956
adult2 Kidney	8599	702	1204	1566	2120
adult2 Muscle	8595	551	1164	1977	1904
adult2 Brain	8122	732	1586	1364	2387
fetal1 Heart	7912	2223	1048	1499	1509
fetal1 Kidney	6421	2394	1406	2520	1450
fetal1 Lung	8440	1772	1106	1324	1549
fetal1 Muscle	7880	1491	1255	1651	1914
fetal1 Liver	8062	1685	1159	1541	1744
fetal1 Placenta	7611	1914	1250	1663	1753
fetal1 Stomach	8378	1236	1175	1563	1839
fetal1 Brain	7117	3050	1408	1717	899
fetal2 Brain	10063	1875	550	1345	358
hESC	9583	1218	1157	845	1388
hESC2	9158	1489	1043	958	1543
*Fetal1 means the first dataset of adult tissues and fetal2 means the second datasets, adult1 means the first dataset of adult tissues and adult2 means the second datasets.

## Sheet: Supplementary Table 4
Table S4 The number of genes in five groups among mouse tissues
tissue	NMGs	5'MGs	3'MGs	CMGs	SMGs
fetal Brain	9790	677	870	1864	1111
adult Brain	8855	469	1018	2107	1863
adult Lung	8751	516	1212	1141	2692
adult Heart	8487	553	1288	1883	2101

## Sheet: Supplementary Table 5
Table S5 The transition ratio of genes from fetal group to adult group among human tissues
fetal group	adult group					tissue
	NMGs	5'MGs	3'MGs	CMGs	SMGs
NMGs	87.2	1.5	2.9	3.9	4.5	Heart
5'MGs	49.7	19.3	4.3	7.6	19.3	Heart
3'MGs	9.9	1.6	75.2	6.1	7.2	Heart
CMGs	13.1	5.2	5.8	64.7	11.2	Heart
SMGs	24.7	2.1	7.4	15.3	50.6	Heart
NMGs	91.1	1.8	2.8	0.6	3.7	Kidney
5'MGs	53.2	23.8	3.2	2.5	17.3	Kidney
3'MGs	16.3	1.8	66.6	2.5	12.7	Kidney
CMGs	22.6	5.4	10.8	46	15.2	Kidney
SMGs	32.1	2	5.4	0.6	59.9	Kidney
NMGs	87.8	2.3	3.4	1.9	4.6	Lung
5'MGs	58.7	16.7	3.5	3.7	17.3	Lung
3'MGs	21.1	1.3	58.5	3.6	15.6	Lung
CMGs	23.8	7.1	8.8	48	12.2	Lung
SMGs	31.4	2.6	3.7	14.5	47.7	Lung
NMGs	90.2	2	1.4	0.8	5.6	Muscle
5'MGs	43.3	27.8	2.4	2.4	24.1	Muscle
3'MGs	18.2	1.4	55.9	5.2	19.3	Muscle
CMGs	22.8	3.9	2.8	52.8	17.7	Muscle
SMGs	27.3	2.2	3.2	3.1	64.1	Muscle
NMGs	83.7	2.6	5.4	1.9	6.4	Brain
5'MGs	38.2	20.7	4	18.6	18.6	Brain
3'MGs	11.7	3.5	60.3	1.3	23.2	Brain
CMGs	15.1	3.7	23.7	43.9	13.6	Brain
SMGs	23.2	2.2	5.6	2.7	66.3	Brain

## Sheet: Supplementary Table 6
Table S6 The transition ratio of adult SMGs from fetal gene groups across all tissues
tissue	NMGs	5'MGs	3'MGs	CMGs	SMGs	adult-gain
Heart	19.8	23.9	4.2	9.4	42.7	57.3
Brain	21	26	15	10.7	27.3	72.7
Kidney	11.5	19.9	8.6	18.4	41.7	58.3
Lung	21.9	17.4	9.7	9.2	41.8	58.2
Muscle	17.1	14	9.5	11.4	47.9	52.1

## Sheet: Supplementary Table 7
Table S7 The transition ratio of genes from hESC group to fetal group among human tissues
hESC group	fetal group					tissue
	NMGs	5'MGs	3'MGs	CMGs	SMGs
NMGs	71.8	14	2.6	4.6	7	Heart
5’MGs	27.5	52	4.6	10.7	5.3	Heart
3’MGs	24.3	5.7	50.8	4.8	14.4	Heart
CMGs	17.4	2.2	8.2	67.8	4.4	Heart
SMGs	19.5	11.7	5.9	21.7	41.1	Heart
NMGs	64.6	17.7	5.3	6.9	5.5	Brain
5’MGs	25.3	57.7	7.6	6.2	3.2	Brain
3’MGs	24.1	4.4	50.7	17.2	3.5	Brain
CMGs	12.4	31.6	3.1	52.1	0.8	Brain
SMGs	16.7	24.1	13.8	24.6	20.8	Brain
NMGs	60.7	15.2	5.2	10	9	Kidney
5’MGs	17.4	56.1	6	15.1	5.4	Kidney
3’MGs	14.8	4.6	58.3	12.8	9.6	Kidney
CMGs	7	4.4	3.2	84	1.4	Kidney
SMGs	11.9	11.7	9.9	37.4	29	Kidney
NMGs	76.1	9.9	3.2	3.5	7.3	Lung
5’MGs	32.8	50.2	3.4	8.5	5.1	Lung
3’MGs	25.3	4.7	54.1	6.8	9.1	Lung
CMGs	17.8	2.8	4.5	67.7	7.2	Lung
SMGs	22.1	9.7	6.8	16.9	44.5	Lung
NMGs	71.4	8.1	3.8	6.1	10.5	Muscle
5’MGs	32.3	43.2	5.5	10.1	8.9	Muscle
3’MGs	22.8	4.2	53.2	2.2	17.6	Muscle
CMGs	15	3	11.7	66.6	3.7	Muscle
SMGs	18	8	7.9	25.6	40.5	Muscle

## Sheet: Supplementary Table 8
Table S8 The transition ratio of genes from hESC2 group to fetal group among human tissues
hESC2 group	fetal group					tissue
	NMGs	5'MGs	3'MGs	CMGs	SMGs
NMGs	73.8	12.7	2.4	4.8	6.3	Heart
5’MGs	27.6	52.5	3.9	10.1	5.9	Heart
3’MGs	22.9	3.9	57	6	10.1	Heart
CMGs	17.1	2.1	7.5	65.2	8	Heart
SMGs	21.9	14.3	6.5	14.2	43.1	Heart
NMGs	66.8	16.8	4.8	6.9	4.7	Brain
5’MGs	24.9	57.2	7.3	6.2	4.4	Brain
3’MGs	22.1	3.5	52.6	19.9	1.9	Brain
CMGs	11.9	30	3.1	53.2	1.8	Brain
SMGs	18.3	21.8	18.3	17.6	23.9	Brain
NMGs	62.6	14.2	4.8	10.4	8	Kidney
5’MGs	18.5	54.4	5.8	14.8	6.5	Kidney
3’MGs	12.7	3.3	62.4	15.6	6	Kidney
CMGs	7.1	3.9	3.8	83.7	1.6	Kidney
SMGs	14	13.7	12.7	24.6	35	Kidney
NMGs	77.9	9	3	3.6	6.5	Lung
5’MGs	34.7	48.2	3.4	8	5.8	Lung
3’MGs	22.9	3.9	58.5	9.2	5.5	Lung
CMGs	17.2	2.9	4.5	64.4	11	Lung
SMGs	24.8	10.8	8.2	10.3	45.9	Lung
NMGs	73.3	7.5	3.7	6.4	9.1	Muscle
5’MGs	33	41.8	4.8	9.7	10.6	Muscle
3’MGs	21.3	2.9	59.8	2.9	13.1	Muscle
CMGs	14.1	2.6	10.3	67.3	5.6	Muscle
SMGs	20.7	8	8	15.9	47.4	Muscle

## Sheet: Supplementary Table 9
Table S9 The number of stage-specific m6A genes among all human tissues.
tissue	5'MGs	3'MGs	CMGs	SMGs	All
fetal Heart	654	37	69	159	919
fetal Brian	733	82	152	129	1096
fetal Kidney	768	115	287	302	1472
fetal Lung	528	89	98	230	945
fetal Muscle	322	93	163	269	847
adult Heart	86	160	235	256	737
adult Brain	134	250	92	304	780
adult Kidney	91	139	27	182	439
adult Lung	140	178	107	243	668
adult Muscle	115	71	48	310	544
